# Supplementary material for: Modulatory effects of Boletus edulis on the gut microbiota in Atlantic salmon (Salmo salar) utilizing an artificial teleost gut model
Source: Anim Microbiome. 2025 Oct 27;7:111. doi: 10.1186/s42523-025-00469-x (PMC12560320; doi:10.1186/s42523-025-00469-x)
Supplement: Supplementary file 2 — Additional file 2. [file 42523_2025_469_MOESM2_ESM.xlsx]

## Sheet: Sheet1
Time point	Day 10 Before adding the extract									Day 20 After 10 days of extract treatment									Day 25 the end of the experiment
Diet	Control no extract			Low Dose			High Dose			Control no extract			Low Dose			High Dose			Control no extract			Low Dose			High Dose
Fish	FISH A	FISH B	FISH C	FISH A	FISH B	FISH C	FISH A	FISH B	FISH C	FISH A	FISH B	FISH C	FISH A	FISH B	FISH C	FISH A	FISH B	FISH C	FISH A	FISH B	FISH C	FISH A	FISH B	FISH C	FISH A	FISH B
Bioreactors	Biorector1_1	Biorector2_1	Biorector3_1	Biorector4_1	Biorector5_1	Biorector6_1	Biorector7_1	Biorector8_1	Biorector9_1	Biorector1_2	Biorector2_2	Biorector3_2	Biorector4_2	Biorector5_2	Biorector6_2	Biorector7_2	Biorector8_2	Biorector9_2	Biorector1_3	Biorector2_3	Biorector3_3	Biorector4_3	Biorector5_3	Biorector6_3	Biorector7_3	Biorector8_3
Acinetobacter	0	4	0	0	0	0	0	0	0	0	0	0	0	0	0	395	388	527	3	0	0	0	27	35	101	293
Aerococcus	0	0	0	0	0	0	0	0	0	2016	3300	2460	0	7	346	930	1299	2502	1156	2652	2822	0	160	271	1423	980
Aeromonas	0	0	0	0	35	0	0	124	0	0	190	152	0	8	0	0	77	59	0	38	369	161	81	105	0	48
Agarivorans	0	0	0	0	0	0	0	0	0	0	4	0	0	0	0	0	0	0	0	0	0	0	0	0	0	0
Aliivibrio	1957	8	3	1444	14	52	2435	147	7	3943	1327	44	357	1767	2	1856	1840	3560	1918	1042	339	1754	948	913	0	1342
Atlantibacter	0	0	0	0	0	0	0	0	0	0	0	0	0	0	0	0	31	0	0	0	0	0	0	0	0	4
Atopobacter	0	0	0	0	0	0	0	0	0	0	0	0	0	0	0	0	0	0	0	9	0	0	0	0	0	0
Azomonas	0	0	0	0	0	0	0	0	0	0	0	0	0	0	0	0	0	0	0	0	0	0	3	5	0	0
Bacillus	0	0	0	0	0	0	0	0	0	541	200	124	113	565	493	30	28	185	6	0	0	32	4	153	0	0
Balneatrix	0	0	0	0	0	0	0	0	0	0	0	0	0	0	0	0	0	4	0	0	0	0	0	0	0	0
Carnobacterium	1641	1819	1086	1346	734	1730	2003	2109	658	44	93	86	39	58	60	40	24	108	448	0	256	57	185	309	183	65
Catenococcus	0	77	121	0	10	68	0	105	77	3	46	40	4	194	216	0	98	61	0	524	463	13	404	509	107	185
Clostridium_sensu_stricto_13	0	0	0	0	0	0	0	0	0	0	0	0	0	0	0	0	0	0	0	0	0	0	17	0	0	0
Clostridium_sensu_stricto_9	0	0	0	0	0	0	0	0	0	0	0	0	0	0	0	0	0	0	0	0	0	0	6	0	0	0
Cobetia	0	0	0	0	0	0	0	0	0	32	0	0	3	0	0	1	0	0	11	0	0	68	0	0	26	0
Corynebacterium_1	0	0	0	0	0	0	0	0	0	0	0	0	0	0	0	0	0	0	0	0	0	0	0	3	0	0
Dermacoccus	0	9	18	0	7	27	5	17	6	0	0	0	0	0	0	0	0	0	0	0	0	0	0	0	0	0
Desemzia	0	0	0	0	0	0	0	0	0	0	0	0	0	0	43	0	0	0	0	0	0	14	0	59	0	0
Domibacillus	0	0	0	0	0	0	0	0	0	0	0	0	0	0	0	4	0	0	0	0	0	0	0	0	0	0
Eionea	0	0	0	0	0	0	0	0	0	0	0	0	2	4	0	0	0	0	0	3	2	0	0	0	0	0
Enterococcus	0	0	0	0	0	0	0	9	0	174	308	245	734	2091	1894	386	749	1140	59	252	293	1752	2606	2387	1294	576
Exiguobacterium	0	0	0	0	0	0	0	0	0	0	11	0	0	0	0	1462	2715	3063	0	0	0	0	0	0	1296	1986
Falsibacillus	0	0	0	0	0	0	0	0	0	26	4	5	0	0	13	0	0	0	0	2	2	0	0	5	0	0
Falsochrobactrum	0	0	0	0	0	0	0	0	0	0	0	0	0	0	0	0	0	0	0	3	0	0	9	15	0	0
Filobacillus	0	0	0	0	0	0	0	0	0	0	0	0	0	5	10	0	0	0	0	0	0	0	0	0	0	0
Fusobacterium	0	0	0	4	0	0	0	45	0	892	1018	0	210	2058	0	0	1494	0	36	0	0	0	1151	0	62	458
Glutamicibacter	0	0	0	0	0	0	0	0	0	0	0	0	0	0	0	0	0	0	0	0	0	0	0	0	7	0
Hafnia-Obesumbacterium	0	45	7	0	0	0	0	78	0	0	0	0	0	0	0	0	0	0	0	0	0	0	0	0	0	0
Isobaculum	62	19	0	26	0	47	102	100	25	14	0	2	9	0	0	0	3	0	0	0	0	0	0	11	0	0
Izhakiella	0	0	0	0	0	0	0	0	0	0	0	0	0	0	0	0	0	212	0	0	0	0	0	0	0	28
Kocuria	186	343	1499	117	223	579	117	560	713	7	0	0	2	41	0	0	0	3	7	0	8	8	57	72	0	0
Leminorella	0	0	0	4	0	0	0	0	0	0	0	0	0	0	0	5	0	0	0	0	0	4	0	0	0	0
Leucobacter	0	0	0	0	0	0	0	0	0	0	0	0	0	0	0	0	0	0	0	0	0	56	0	0	0	0
Lysinibacillus	0	0	0	0	0	0	0	0	0	45	159	114	0	0	40	8	24	19	0	0	0	0	0	0	0	0
Marinilactibacillus	3	0	0	0	0	0	4	0	0	32	0	0	0	0	0	0	0	0	16	0	0	0	0	0	5	0
Melissococcus	0	0	0	0	0	0	0	0	0	15	9	20	76	494	210	30	53	150	0	17	12	160	282	273	55	76
Microbacterium	0	0	0	0	0	0	0	0	0	0	0	0	0	0	0	0	0	0	0	0	0	0	0	17	0	0
Modicisalibacter	0	0	0	0	0	0	0	0	0	2	0	0	0	0	0	0	0	0	0	0	0	0	0	0	0	0
Morganella	0	114	13	20	117	0	0	59	0	89	87	153	15	52	21	9	49	118	155	18	41	96	58	43	0	0
Myroides	0	0	0	0	0	0	0	0	0	7	0	0	0	0	0	0	0	0	0	0	0	0	0	0	0	0
Nissabacter	0	0	0	0	0	0	0	0	0	0	0	0	0	0	0	0	0	2	0	0	0	0	0	0	0	0
Paenibacillus	0	0	0	0	0	0	0	0	0	12	15	0	0	0	0	0	0	0	0	0	0	0	0	0	0	0
Photobacterium	0	96	80	0	0	0	0	0	51	0	234	90	100	238	37	130	324	673	85	200	0	370	104	193	0	179
Pisciglobus	76	213	0	0	0	2	112	0	0	23	5	4	4	2	9	0	5	13	7	7	0	0	3	15	0	4
Pseudoalteromonas	18	143	0	95	43	0	12	68	0	590	84	627	118	335	89	50	131	1315	548	116	1171	579	1161	561	934	705
Pseudochrobactrum	0	0	0	0	0	0	0	0	0	0	9	0	0	0	0	0	0	0	0	20	0	0	328	277	0	0
Pseudomonas	0	0	0	0	0	0	6	0	0	0	0	0	0	0	0	0	0	0	0	0	0	66	98	78	16	0
Psychrobacter	663	2989	1566	535	2049	1118	1328	2978	209	3243	3035	1777	343	383	768	183	544	1065	1759	1570	2059	2203	2357	1903	989	1231
Salirhabdus	0	0	0	0	0	0	0	0	0	0	0	12	0	0	0	0	4	0	0	0	0	0	0	0	0	0
Samsonia	4	0	0	0	0	0	0	0	0	0	0	0	0	2	0	0	0	0	0	0	6	0	2	2	0	0
Serratia	0	0	0	18	0	0	0	0	0	39	0	0	0	0	0	33	0	0	0	0	0	0	0	0	0	0
Shewanella	1869	785	526	1350	580	136	1169	1992	107	5950	2857	1998	1503	1690	1162	953	3164	1886	4876	2897	2207	4740	1520	2192	44	2794
Staphylococcus	162	496	1844	173	209	1878	116	810	906	0	0	0	0	20	0	0	3	4	0	0	0	0	25	25	0	0
Stenotrophomonas	0	0	0	0	0	0	0	0	0	0	0	0	0	0	0	0	0	0	0	0	0	11	0	0	0	0
Vagococcus	886	1548	1116	308	646	256	1331	968	390	568	40	133	0	7	34	233	20	28	772	102	286	388	74	151	914	95
Vibrio	3	5093	3358	0	2554	4005	13	4877	2398	184	5494	2901	254	3739	2235	551	2770	2507	179	5163	5137	2020	4162	3297	5479	3512
